# Supplementary material for: Evolutionary history of mental glands in turtles reveals a single origin in an aquatic ancestor and recurrent losses independent of macrohabitat
Source: Sci Rep. 2021 May 17;11:10396. doi: 10.1038/s41598-021-89520-w (PMC8129087; doi:10.1038/s41598-021-89520-w)
Supplement: Supplementary file 2 — Supplementary Information 2. [file 41598_2021_89520_MOESM2_ESM.xlsx]

## Sheet: Table S1
Table S1. Mental gland (MG) and macrohabitat dataset for all 292 species included in the timetree of Pereira et al. (2017). MG status (column “Gland”; 0=absent; 1=MGs present; NA=Not available) and Habitat (0=aquatic; 1=terrestrial). Number of specimens with MGs present and in total are given for males, females as well as juvenile or unsexed individuals. Source for MG status scoring is shown in t…
Name	Habitat	Gland	Males (present, total)	Females (present, total)	Juveniles or not sexed (present, total)	Comments / Observations	Source for MG score
Acanthochelys macrocephala	0	0					Inferred absence of MGs in the entire Chelidae family based on 52 specimens checked by Winokur and Legler (1975).
Acanthochelys pallidipectoris	0	0					Inferred absence of MGs in the entire Chelidae family based on 52 specimens checked by Winokur and Legler (1975).
Acanthochelys radiolata	0	0					Inferred absence of MGs in the entire Chelidae family based on 52 specimens checked by Winokur and Legler (1975).
Acanthochelys spixii	0	0					Inferred absence of MGs in the entire Chelidae family based on 52 specimens checked by Winokur and Legler (1975).
Actinemys marmorata	0	0					Winokur and Legler (1975). Originally referred as Clemmys marmorata
Aldabrachelys gigantea	1	0					Winokur and Legler (1975). Originally referred as Geochelone gigantea
Aldabrachelys grandidieri	1	0					Inferred absence of MGs in all species of genus Aldabrachelys based on the assessment of Geochelone taxa (including current Aldabrachelys) in Winokur and Legler (1975).
Amyda cartilaginea	0	0					Inferred absence of MGs in the entire Trionychidae family based on 27 specimens checked by Winokur and Legler (1975).
Apalone ferox	0	0					Inferred absence of MGs in the entire Trionychidae family based on 27 specimens checked by Winokur and Legler (1975).
Apalone mutica	0	0					Inferred absence of MGs in the entire Trionychidae family based on 27 specimens checked by Winokur and Legler (1975).
Apalone spinifera	0	0					Inferred absence of MGs in the entire Trionychidae family based on 27 specimens checked by Winokur and Legler (1975).
Astrochelys radiata	1	0					Winokur and Legler (1975). Originally referred as Geochelone radiata
Astrochelys yniphora	1	0					Inferred absence of MGs in all species of genus Astrochelys based on the assessment of Geochelone taxa (including current Astrochelys) in Winokur and Legler (1975).
Batagur affinis	0	NA				Not available but see discussion in Supplementary Material	NA
Batagur baska	0	1	(0, 1)	(0, 0)	(0, 2)	Includes 1 adult male and two small.	Our survey; Winokur and Legler (1975). Winokur and Legler (1975) report mental glands based on the examination of one specimen. Estimated as present (but see Supplementary Material for a discussion on this taxon)
Batagur borneoensis	0	0	(0, 0)	(0, 0)	(0, 3)	juveniles checked	Our survey; Winokur and Legler (1975). In our survey we had access to juveniles
Batagur dhongoka	0	0	(0, 2)	(0, 1)	(0, 0)		Our survey; Winokur and Legler (1975)
Batagur kachuga	0	0	(0, 0)	(0, 0)	(0, 1)		Our survey; Winokur and Legler (1975)
Batagur trivittata	0	0					Winokur and Legler (1975). Originally referred as Kachuga trivittata
Caretta caretta	0	0					Inferred absence of MGs in the entire Cheloniidae family based on 50 specimens checked by Winokur and Legler (1975).
Carettochelys insculpta	0	0					Inferred absence of MGs in the entire Carettochelyidae family based on 6 specimens checked by Winokur and Legler (1975).
Centrochelys sulcata	1	0					Winokur and Legler (1975). Originally referred as Geochelone sulcata
Chelodina longicollis	0	0					Inferred absence of MGs in the entire Chelidae family based on 52 specimens checked by Winokur and Legler (1975).
Chelodina mccordi	0	0					Inferred absence of MGs in the entire Chelidae family based on 52 specimens checked by Winokur and Legler (1975).
Chelodina novaeguineae	0	0					Inferred absence of MGs in the entire Chelidae family based on 52 specimens checked by Winokur and Legler (1975).
Chelodina oblonga	0	0					Inferred absence of MGs in the entire Chelidae family based on 52 specimens checked by Winokur and Legler (1975).
Chelodina parkeri	0	0					Inferred absence of MGs in the entire Chelidae family based on 52 specimens checked by Winokur and Legler (1975).
Chelodina pritchardi	0	0					Inferred absence of MGs in the entire Chelidae family based on 52 specimens checked by Winokur and Legler (1975).
Chelodina reimanni	0	0					Inferred absence of MGs in the entire Chelidae family based on 52 specimens checked by Winokur and Legler (1975).
Chelonia mydas	0	0					Inferred absence of MGs in the entire Cheloniidae family based on 50 specimens checked by Winokur and Legler (1975).
Chelonoidis abingdonii	1	0					Inferred absence of MGs in all species of genus Chelonoidis based on the assessment of Geochelone taxa (including current Chelonoidis) in Winokur and Legler (1975).
Chelonoidis becki	1	0					Inferred absence of MGs in all species of genus Chelonoidis based on the assessment of Geochelone taxa (including current Chelonoidis) in Winokur and Legler (1975).
Chelonoidis carbonarius	1	0					Winokur and Legler (1975)
Chelonoidis chilensis	1	0	(0, 0)	(0, 0)	(0, 9)		Winokur and Legler (1975); Our survey
Chelonoidis darwini	1	0					Inferred absence of MGs in all species of genus Chelonoidis based on the assessment of Geochelone taxa (including current Chelonoidis) in Winokur and Legler (1975).
Chelonoidis denticulatus	1	0					Winokur and Legler (1975)
Chelonoidis duncanensis	1	0					Inferred absence of MGs in all species of genus Chelonoidis based on the assessment of Geochelone taxa (including current Chelonoidis) in Winokur and Legler (1975).
Chelonoidis niger	1	0					Winokur and Legler (1975)
Chelonoidis phantastica	1	0				The name should be Chelonoidis phantasticus	Estimated absence of MGs in all species of genus Chelonoidis based on the assessment of Geochelone taxa (including current Chelonoidis) in Winokur and Legler (1975).
Chelonoidis porteri	1	0					Estimated absence of MGs in all species of genus Chelonoidis based on the assessment of Geochelone taxa (including current Chelonoidis) in Winokur and Legler (1975).
Chelonoidis vicina	1	0					Estimated absence of MGs in all species of genus Chelonoidis based on the assessment of Geochelone taxa (including current Chelonoidis) in Winokur and Legler (1975).
Chelus fimbriatus	0	0				The name should be Chelus fimbriata	Estimated absence of MGs in the entire Chelidae family based on 52 specimens checked by Winokur and Legler (1975).
Chelydra serpentina	0	0					Estimated absence of MGs in the entire Chelydridae family based on 29 specimens checked by Winokur and Legler (1975).
Chersina angulata	1	0	(0, 4)	(0, 3)	(0, 0)		Winokur and Legler (1975); Our survey
Chitra chitra	0	0					Inferred absence of MGs in the entire Trionychidae family based on 27 specimens checked by Winokur and Legler (1975).
Chitra indica	0	0					Inferred absence of MGs in the entire Trionychidae family based on 27 specimens checked by Winokur and Legler (1975).
Chitra vandijki	0	0					Inferred absence of MGs in the entire Trionychidae family based on 27 specimens checked by Winokur and Legler (1975).
Chrysemys picta	0	0					Winokur and Legler (1975)
Claudius angustatus	0	0					Inferred absence of MGs in the entire Kinosternidae family based on 210 specimens checked by Winokur and Legler (1975).
Clemmys guttata	0	1	(2, 5)	(3, 6)	(0, 0)	Very small glands, easy to overlook. Likely vestigial form	Winokur and Legler (1975); Our survey
Cuora amboinensis	0	1	(16, 17)	(10, 12)	(1, 1)		Winokur and Legler (1975); Our survey
Cuora aurocapitata	0	1	(3, 3)	(6, 7)	(0, 0)		Our survey
Cuora bourreti	1	0	(0, 1)	(0, 6)	(0, 1)	8 specimens	Our survey
Cuora flavomarginata	1	1	(0, 6)	(0, 6)	(0, 0)	We failed to find the gland but Winokur and Legler (1975) found it and therefore we scored as present.	Winokur and Legler (1975); Our survey
Cuora galbinifrons	1	0	(0, 2)	(0, 0)	(0, 0)	Only 1 specimen	Our survey
Cuora mccordi	0	1	(0, 0)	(0, 0)	(2, 2)	Only 2 specimens. They might be juveniles	Our survey
Cuora mouhotii	1	1	(8, 10)	(0, 5)	(1, 2)	The juveniles has very small MGs, like 2 rediced invaginations	Winokur and Legler (1975); Our survey
Cuora pani	0	1	(2, 2)	(2, 4)	(1, 2)		Our survey
Cuora picturata	1	NA					NA
Cuora trifasciata	0	1	(5, 5)	(4, 4)	(1, 1)	Quite prominent in one individual	Winokur and Legler (1975); Our survey
Cuora yunnanensis	0	NA					NA
Cuora zhoui	0	1	(7, 7)	(0, 2)	(0, 0)	Reduced but not as small as C. mccordi	Our survey
Cyclanorbis elegans	0	0					Inferred absence of MGs in the entire Trionychidae family based on 27 specimens checked by Winokur and Legler (1975).
Cyclanorbis senegalensis	0	0					Inferred absence of MGs in the entire Trionychidae family based on 27 specimens checked by Winokur and Legler (1975).
Cyclemys atripons	0	1	(0, 0)	(1, 1)	(1, 1)		Our survey
Cyclemys dentata	0	1	(3, 3)	(2, 3)	(2, 2)	Live specimens have slit-like glands, quite small. The male shows some white exudate secretion	Winokur and Legler (1975); Our survey
Cyclemys fusca	0	NA					NA
Cyclemys gemeli	0	1	(1, 1)	(0, 0)	(0, 0)	MGs with secretions	Our survey
Cyclemys oldhamii	0	1	(4, 4)	(5, 5)	(1, 1)	Slit-like glands but obvious in some specimens. In Pereira tree the species name has a typo (Cyclemys oldhami).	Our survey
Cycloderma aubryi	0	0					Inferred absence of MGs in the entire Trionychidae family based on 27 specimens checked by Winokur and Legler (1975).
Cycloderma frenatum	0	0					Inferred absence of MGs in the entire Trionychidae family based on 27 specimens checked by Winokur and Legler (1975).
Deirochelys reticularia	0	1	(1, 1)	(4, 6)	(0, 0)	In one live male MGs were evident and secretion was very abundant, the rest of specimens the glands were small.	Winokur and Legler (1975); Our survey
Dermatemys mawii	0	0					Inferred absence of MGs in the entire Dermatemydidae family based on 15 specimens checked by Winokur and Legler (1975).
Dermochelys coriacea	0	0					Inferred absence of MGs in the entire Dermochelyidae family based on 5 specimens checked by Winokur and Legler (1975).
Dogania subplana	0	0					Inferred absence of MGs in the entire Trionychidae family based on 27 specimens checked by Winokur and Legler (1975).
Elseya albagula	0	0					Inferred absence of MGs in the entire Chelidae family based on 52 specimens checked by Winokur and Legler (1975).
Elseya branderhorsti	0	0					Inferred absence of MGs in the entire Chelidae family based on 52 specimens checked by Winokur and Legler (1975).
Elseya dentata	0	0					Inferred absence of MGs in the entire Chelidae family based on 52 specimens checked by Winokur and Legler (1975).
Elseya irwini	0	0					Inferred absence of MGs in the entire Chelidae family based on 52 specimens checked by Winokur and Legler (1975).
Elseya lavarackorum	0	0					Inferred absence of MGs in the entire Chelidae family based on 52 specimens checked by Winokur and Legler (1975).
Elseya novaeguineae	0	0					Inferred absence of MGs in the entire Chelidae family based on 52 specimens checked by Winokur and Legler (1975).
Elusor macrurus	0	0					Inferred absence of MGs in the entire Chelidae family based on 52 specimens checked by Winokur and Legler (1975).
Emydoidea blandingii	1	0					Winokur and Legler (1975)
Emydura macquarii	0	0					Inferred absence of MGs in the entire Chelidae family based on 52 specimens checked by Winokur and Legler (1975).
Emydura subglobosa	0	0					Inferred absence of MGs in the entire Chelidae family based on 52 specimens checked by Winokur and Legler (1975).
Emydura tanybaraga	0	0					Inferred absence of MGs in the entire Chelidae family based on 52 specimens checked by Winokur and Legler (1975).
Emydura victoriae	0	0					Inferred absence of MGs in the entire Chelidae family based on 52 specimens checked by Winokur and Legler (1975).
Emys orbicularis	0	0	(0, 5)	(0, 5)	(0, 0)		Winokur and Legler (1975); Our survey
Emys trinacris	0	0	(0, 2)	(0, 0)	(0, 1)		Our survey
Eretmochelys imbricata	0	0					Inferred absence of MGs in the entire Cheloniidae family based on 50 specimens checked by Winokur and Legler (1975).
Erymnochelys madagascariensis	0	0					Inferred absence of MGs in the entire Podocnemididae family based on 13 specimens checked by Winokur and Legler (1975).
Flaviemys purvisi	0	0				The name should be Myuchelys purvisi	Inferred absence of MGs in the entire Chelidae family based on 52 specimens checked by Winokur and Legler (1975).
Geochelone elegans	1	0					Winokur and Legler (1975)
Geochelone platynota	1	0					Inferred absence of MGs in all species of genus Geochelone based on the assessment of Geochelone taxa in Winokur and Legler (1975).
Geoclemys hamiltonii	0	1					Winokur and Legler (1975)
Geoemyda japonica	1	0	(0, 1)	(0, 1)	(0, 0)	Only 1 specimen in alcohol. Another individual, male checked in live collection	Our survey
Geoemyda spengleri	1	1	(0, 2)	(0, 1)	(0, 0)		Winokur and Legler (1975); Our survey. Previous study reported the presence of MGs. However we did not detect any evidence of MGs in this species. We scored as present
Glyptemys insculpta	1	1	(1, 7)	(0, 6)	(0, 0)	Very small invaginations are present, highly keratinized, and likely vestigial or rudimentary. Winokur and Legler (1975) provide a photo where the invaginations of the gland can be seen more clearly than in our specimens. In one of our specimens checked, the invaginations are more noticeable (but very small reduced). A few more specimens had some irregularities in the neck, but we could not clear…	Winokur and Legler (1975); Our survey
Glyptemys muhlenbergii	1	0	(0, 3)	(0, 7)	(0, 0)		Winokur and Legler (1975); Our survey
Gopherus agassizii	1	1	(1, 1)	(0, 0)	(0, 0)	Very prominent	Winokur and Legler (1975); Our survey
Gopherus berlandieri	1	1	(3, 3)	(3, 3)	(0, 0)	Males have very prominent MGs but females also have glands	Winokur and Legler (1975); Our survey
Gopherus flavomarginatus	1	1					Winokur and Legler (1975)
Gopherus polyphemus	1	1	(1, 1)	(0, 0)	(3, 3)	Prominent	Winokur and Legler (1975); Our survey
Graptemys barbouri	0	0					Winokur and Legler (1975)
Graptemys caglei	0	0					Inferred absence of MGs in all species of genus Graptemys based on the assessment of Graptemys taxa in Winokur and Legler (1975) and our study.
Graptemys ernsti	0	0					Inferred absence of MGs in all species of genus Graptemys based on the assessment of Graptemys taxa in Winokur and Legler (1975) and our study.
Graptemys flavimaculata	0	0					Inferred absence of MGs in all species of genus Graptemys based on the assessment of Graptemys taxa in Winokur and Legler (1975) and our study.
Graptemys geographica	0	0					Winokur and Legler (1975)
Graptemys gibbonsi	0	0	(0, 5)	(0, 3)	(0, 0)		Our survey
Graptemys nigrinoda	0	0	(0, 6)	(0, 4)	(0, 0)		Our survey
Graptemys oculifera	0	0	(0, 6)	(0, 0)	(0, 2)		Our survey
Graptemys ouachitensis	0	0					Inferred absence of MGs in all species of genus Graptemys based on the assessment of Graptemys taxa in Winokur and Legler (1975) and our study.
Graptemys pseudogeographica	0	0					Winokur and Legler (1975)
Graptemys pulchra	0	0					Inferred absence of MGs in all species of genus Graptemys based on the assessment of Graptemys taxa in Winokur and Legler (1975) and our study.
Graptemys versa	0	0					Inferred absence of MGs in all species of genus Graptemys based on the assessment of Graptemys taxa in Winokur and Legler (1975) and our study.
Hardella thurjii	0	0	(0, 4)	(0, 1)	(0, 2)		Winokur and Legler (1975); Our survey
Heosemys annandalii	0	1	(0, 0)	(2, 3)	(2, 2)		Winokur and Legler (1975); Our survey
Heosemys depressa	1	0	(0, 3)	(0, 1)	(0, 0)	Only 2 live specimens: male and female, no gland was visible	Our survey
Heosemys grandis	1	1	(0, 0)	(2, 3)	(2, 5)	Very small invaginations, easy to overlook.	Winokur and Legler (1975); Our survey
Heosemys spinosa	1	1	(0, 1)	(0, 0)	(0, 0)	Only 1 individual checked and no gland.	Winokur and Legler (1975); Our Survey. Previous study reported the presence of MGs. However we did not find any evidence of MGs in this species. We scored as present.
Homopus boulengeri	1	0				Currently this taxa has been updated to Chersobius boulengeri. As it was formerly Homopus an absence of MGs for the entire genus/clade	Inferred absence of MGs in all species of genus Homopus based on the assessment of Homopus taxa in Winokur and Legler (1975).
Homopus signatus	1	0				Currently this taxa has been updated to Chersobius signatus. As it was formerly Homopus an absence of MGs for the entire genus/clade	Inferred absence of MGs in all species of genus Homopus based on the assessment of Homopus taxa in Winokur and Legler (1975).
Hydromedusa maximiliani	0	0					Inferred absence of MGs in the entire Chelidae family based on 52 specimens checked by Winokur and Legler (1975).
Hydromedusa tectifera	0	0					Inferred absence of MGs in the entire Chelidae family based on 52 specimens checked by Winokur and Legler (1975).
Indotestudo elongata	1	0					Winokur and Legler (1975)
Indotestudo forstenii	1	0					Inferred absence of MGs in all species of genus Indotestudo based on the assessment of Indotestudo taxa in Winokur and Legler (1975).
Indotestudo travancorica	1	0					Inferred absence of MGs in all species of genus Indotestudo based on the assessment of Indotestudo taxa in Winokur and Legler (1975).
Kinixys belliana	1	0					Winokur and Legler (1975)
Kinixys homeana	1	0					Winokur and Legler (1975)
Kinixys natalensis	1	0					Inferred absence of MGs in all species of genus Kinixys based on the assessment of Kinixys taxa in Winokur and Legler (1975).
Kinosternon acutum	0	0					Inferred absence of MGs in the entire Kinosternidae family based on 210 specimens checked by Winokur and Legler (1975).
Kinosternon alamosae	0	0					Inferred absence of MGs in the entire Kinosternidae family based on 210 specimens checked by Winokur and Legler (1975).
Kinosternon angustipons	0	0					Inferred absence of MGs in the entire Kinosternidae family based on 210 specimens checked by Winokur and Legler (1975).
Kinosternon arizonense	0	0					Inferred absence of MGs in the entire Kinosternidae family based on 210 specimens checked by Winokur and Legler (1975).
Kinosternon baurii	0	0					Inferred absence of MGs in the entire Kinosternidae family based on 210 specimens checked by Winokur and Legler (1975).
Kinosternon chimalhuaca	0	0					Inferred absence of MGs in the entire Kinosternidae family based on 210 specimens checked by Winokur and Legler (1975).
Kinosternon creaseri	0	0					Inferred absence of MGs in the entire Kinosternidae family based on 210 specimens checked by Winokur and Legler (1975).
Kinosternon dunni	0	0					Inferred absence of MGs in the entire Kinosternidae family based on 210 specimens checked by Winokur and Legler (1975).
Kinosternon durangoense	0	0					Inferred absence of MGs in the entire Kinosternidae family based on 210 specimens checked by Winokur and Legler (1975).
Kinosternon flavescens	0	0					Inferred absence of MGs in the entire Kinosternidae family based on 210 specimens checked by Winokur and Legler (1975).
Kinosternon herrerai	0	0					Inferred absence of MGs in the entire Kinosternidae family based on 210 specimens checked by Winokur and Legler (1975).
Kinosternon hirtipes	0	0					Inferred absence of MGs in the entire Kinosternidae family based on 210 specimens checked by Winokur and Legler (1975).
Kinosternon integrum	0	0					Inferred absence of MGs in the entire Kinosternidae family based on 210 specimens checked by Winokur and Legler (1975).
Kinosternon leucostomum	0	0	(0, 4)	(0, 0)	(0, 0)		Our survey
Kinosternon oaxacae	0	0					Inferred absence of MGs in the entire Kinosternidae family based on 210 specimens checked by Winokur and Legler (1975).
Kinosternon scorpioides	0	0					Inferred absence of MGs in the entire Kinosternidae family based on 210 specimens checked by Winokur and Legler (1975).
Kinosternon sonoriense	0	0					Inferred absence of MGs in the entire Kinosternidae family based on 210 specimens checked by Winokur and Legler (1975).
Kinosternon subrubrum	0	0					Inferred absence of MGs in the entire Kinosternidae family based on 210 specimens checked by Winokur and Legler (1975).
Lepidochelys kempii	0	0					Inferred absence of MGs in the entire Cheloniidae family based on 50 specimens checked by Winokur and Legler (1975).
Lepidochelys olivacea	0	0					Inferred absence of MGs in the entire Cheloniidae family based on 50 specimens checked by Winokur and Legler (1975).
Leucocephalon yuwonoi	1	0	(0, 4)	(0, 7)	(0, 0)		Our survey
Lissemys punctata	0	0					Inferred absence of MGs in the entire Trionychidae family based on 27 specimens checked by Winokur and Legler (1975).
Lissemys scutata	0	0					Inferred absence of MGs in the entire Trionychidae family based on 27 specimens checked by Winokur and Legler (1975).
Macrochelys temminckii	0	0					Inferred absence of MGs in the entire Chelydridae family based on 29 specimens checked by Winokur and Legler (1975).
Malaclemys terrapin	0	0					Winokur and Legler (1975)
Malacochersus tornieri	1	0					Winokur and Legler (1975)
Malayemys subtrijuga	0	1	(0, 4)	(2, 2)	(0, 0)	In our survey we observed MGs, but these were reduced (and perhaps vestigial). We estimated as MGs present. We also checked Malayemys macrocephala, a closely related species, which presented similar (slightly larger) MGs	Winokur and Legler (1975); Our survey
Manouria emys	1	1	(1, 1)	(1, 1)	(4, 6)	In 2 adults unsexed (only head available) there were clearly visible and prominent (not as big as in Gopherus). The rest of specimens with MGs had very small forms of it.	Our survey
Manouria impressa	1	1	(2, 2)	(0, 5)	(0, 1)	Slightly smaller than in M. emys	Our survey
Mauremys annamensis	0	1	(6, 6)	(5, 7)	(2, 2)		Our survey
Mauremys caspica	0	1	(6, 7)	(5, 6)	(0, 0)		Winokur and Legler (1975); Our survey
Mauremys japonica	0	1	(9, 12)	(3, 4)	(0, 0)		Our survey
Mauremys leprosa	0	1	(4, 5)	(3, 5)	(0, 0)		Our survey
Mauremys mutica	0	1	(6, 6)	(1, 7)	(0, 1)		Winokur and Legler (1975); Our survey
Mauremys nigricans	0	1	(12, 12)	(6, 10)	(0, 0)		Our survey
Mauremys reevesii	0	1	(2, 6)	(4, 8)	(0, 0)		Winokur and Legler (1975); Our survey
Mauremys rivulata	0	1	(3, 5)	(3, 5)	(1, 3)		Our survey
Mauremys sinensis	0	0	(0, 13)	(0, 7)	(0, 2)		Winokur and Legler (1975); Our survey. Previous study reports the existence of MGs in this species (in Table 1 of the paper Winokur and Legler), however in the text of the article states glands were missing in Ocadia sinensis. We did not find any evidence of MGs - estimated as MGs absent.
Melanochelys tricarinata	1	1	(2, 3)	(0, 2)	(0, 0)	2 males with obvious and well-developed MGs	Our survey
Melanochelys trijuga	0	1	(4, 4)	(0, 3)	(1, 1)	Includes several subspecies	Winokur and Legler (1975); Our survey
Mesoclemmys dahli	0	0					Inferred absence of MGs in the entire Chelidae family based on 52 specimens checked by Winokur and Legler (1975).
Mesoclemmys gibba	0	0					Inferred absence of MGs in the entire Chelidae family based on 52 specimens checked by Winokur and Legler (1975).
Mesoclemmys heliostemma	0	0					Inferred absence of MGs in the entire Chelidae family based on 52 specimens checked by Winokur and Legler (1975).
Mesoclemmys nasuta	0	0					Inferred absence of MGs in the entire Chelidae family based on 52 specimens checked by Winokur and Legler (1975).
Mesoclemmys raniceps	0	0					Inferred absence of MGs in the entire Chelidae family based on 52 specimens checked by Winokur and Legler (1975).
Mesoclemmys tuberculata	0	0					Inferred absence of MGs in the entire Chelidae family based on 52 specimens checked by Winokur and Legler (1975).
Mesoclemmys vanderhaegei	0	0					Inferred absence of MGs in the entire Chelidae family based on 52 specimens checked by Winokur and Legler (1975).
Mesoclemmys zuliae	0	0					Inferred absence of MGs in the entire Chelidae family based on 52 specimens checked by Winokur and Legler (1975).
Morenia ocellata	0	1	(3, 3)	(2, 2)	(0, 0)		Our survey
Morenia petersi	0	1	(2, 2)	(2, 4)	(2, 2)		Winokur and Legler (1975); Our survey
Myuchelys bellii	0	0					Inferred absence of MGs in the entire Chelidae family based on 52 specimens checked by Winokur and Legler (1975).
Myuchelys georgesi	0	0					Inferred absence of MGs in the entire Chelidae family based on 52 specimens checked by Winokur and Legler (1975).
Myuchelys latisternum	0	0					Inferred absence of MGs in the entire Chelidae family based on 52 specimens checked by Winokur and Legler (1975).
Natator depressus	0	0					Inferred absence of MGs in the entire Cheloniidae family based on 50 specimens checked by Winokur and Legler (1975).
Nilssonia formosa	0	0					Inferred absence of MGs in the entire Trionychidae family based on 27 specimens checked by Winokur and Legler (1975).
Nilssonia gangetica	0	0					Inferred absence of MGs in the entire Trionychidae family based on 27 specimens checked by Winokur and Legler (1975).
Nilssonia hurum	0	0					Inferred absence of MGs in the entire Trionychidae family based on 27 specimens checked by Winokur and Legler (1975).
Nilssonia leithii	0	0					Inferred absence of MGs in the entire Trionychidae family based on 27 specimens checked by Winokur and Legler (1975).
Nilssonia nigricans	0	0					Inferred absence of MGs in the entire Trionychidae family based on 27 specimens checked by Winokur and Legler (1975).
Notochelys platynota	0	1	(3, 3)	(1, 1)	(1, 1)	MGs small but not reduced.	Winokur and Legler (1975); Our survey
Orlitia borneensis	0	1	(1, 1)	(3, 3)	(2, 2)		Winokur and Legler (1975); Our survey
Palea steindachneri	0	0					Inferred absence of MGs in the entire Trionychidae family based on 27 specimens checked by Winokur and Legler (1975).
Pangshura smithii	0	0	(0, 6)	(0, 4)	(0, 0)		Winokur and Legler (1975); Our survey
Pangshura sylhetensis	0	NA					NA
Pangshura tecta	0	0	(0, 5)	(0, 5)	(0, 0)	We examined Kachuga t. tecta (tecta tecta)	Winokur and Legler (1975); Our survey
Pangshura tentoria	0	0	(0, 0)	(0, 2)	(0, 3)	We examined Kachuga tecta tentoria and Kachuga tentoria. Most are unsex or females	Our survey
Pelochelys bibroni	0	0					Inferred absence of MGs in the entire Trionychidae family based on 27 specimens checked by Winokur and Legler (1975).
Pelochelys cantorii	0	0					Inferred absence of MGs in the entire Trionychidae family based on 27 specimens checked by Winokur and Legler (1975).
Pelodiscus axenaria	0	0					Inferred absence of MGs in the entire Trionychidae family based on 27 specimens checked by Winokur and Legler (1975).
Pelodiscus maackii	0	0					Inferred absence of MGs in the entire Trionychidae family based on 27 specimens checked by Winokur and Legler (1975).
Pelodiscus parviformis	0	0					Inferred absence of MGs in the entire Trionychidae family based on 27 specimens checked by Winokur and Legler (1975).
Pelodiscus sinensis	0	0					Inferred absence of MGs in the entire Trionychidae family based on 27 specimens checked by Winokur and Legler (1975).
Pelomedusa subrufa	0	0					Inferred absence of MGs in the entire Pelomedusidae family based on 11 specimens assesed checked by Winokur and Legler (1975).
Peltocephalus dumerilianus	0	0					Inferred absence of MGs in the entire Podocnemididae family based on 13 specimens checked by Winokur and Legler (1975).
Pelusios adansonii	0	0					Inferred absence of MGs in the entire Pelomedusidae family based on 11 specimens assesed checked by Winokur and Legler (1975).
Pelusios bechuanicus	0	0					Inferred absence of MGs in the entire Pelomedusidae family based on 11 specimens assesed checked by Winokur and Legler (1975).
Pelusios broadleyi	0	0					Inferred absence of MGs in the entire Pelomedusidae family based on 11 specimens assesed checked by Winokur and Legler (1975).
Pelusios carinatus	0	0					Inferred absence of MGs in the entire Pelomedusidae family based on 11 specimens assesed checked by Winokur and Legler (1975).
Pelusios castaneus	0	0					Inferred absence of MGs in the entire Pelomedusidae family based on 11 specimens assesed checked by Winokur and Legler (1975).
Pelusios castanoides	0	0					Inferred absence of MGs in the entire Pelomedusidae family based on 11 specimens assesed checked by Winokur and Legler (1975).
Pelusios chapini	0	0					Inferred absence of MGs in the entire Pelomedusidae family based on 11 specimens assesed checked by Winokur and Legler (1975).
Pelusios cupulatta	0	0					Inferred absence of MGs in the entire Pelomedusidae family based on 11 specimens assesed checked by Winokur and Legler (1975).
Pelusios gabonensis	0	0					Inferred absence of MGs in the entire Pelomedusidae family based on 11 specimens assesed checked by Winokur and Legler (1975).
Pelusios marani	0	0					Inferred absence of MGs in the entire Pelomedusidae family based on 11 specimens assesed checked by Winokur and Legler (1975).
Pelusios nanus	0	0					Inferred absence of MGs in the entire Pelomedusidae family based on 11 specimens assesed checked by Winokur and Legler (1975).
Pelusios niger	0	0					Inferred absence of MGs in the entire Pelomedusidae family based on 11 specimens assesed checked by Winokur and Legler (1975).
Pelusios rhodesianus	0	0					Inferred absence of MGs in the entire Pelomedusidae family based on 11 specimens assesed checked by Winokur and Legler (1975).
Pelusios sinuatus	0	0					Inferred absence of MGs in the entire Pelomedusidae family based on 11 specimens assesed checked by Winokur and Legler (1975).
Pelusios subniger	0	0					Inferred absence of MGs in the entire Pelomedusidae family based on 11 specimens assesed checked by Winokur and Legler (1975).
Pelusios upembae	0	0					Inferred absence of MGs in the entire Pelomedusidae family based on 11 specimens assesed checked by Winokur and Legler (1975).
Pelusios williamsi	0	0					Inferred absence of MGs in the entire Pelomedusidae family based on 11 specimens assesed checked by Winokur and Legler (1975).
Phrynops geoffroanus	0	0					Inferred absence of MGs in the entire Chelidae family based on 52 specimens checked by Winokur and Legler (1975).
Phrynops hilarii	0	0					Inferred absence of MGs in the entire Chelidae family based on 52 specimens checked by Winokur and Legler (1975).
Phrynops williamsi	0	0					Inferred absence of MGs in the entire Chelidae family based on 52 specimens checked by Winokur and Legler (1975).
Platemys platycephala	0	0					Inferred absence of MGs in the entire Chelidae family based on 52 specimens checked by Winokur and Legler (1975).
Platysternon megacephalum	0	1	(6, 9)	(2, 3)	(1, 1)		Winokur and Legler (1975); Our survey
Podocnemis erythrocephala	0	0					Inferred absence of MGs in the entire Podocnemididae family based on 13 specimens checked by Winokur and Legler (1975).
Podocnemis expansa	0	0					Inferred absence of MGs in the entire Podocnemididae family based on 13 specimens checked by Winokur and Legler (1975).
Podocnemis lewyana	0	0					Inferred absence of MGs in the entire Podocnemididae family based on 13 specimens checked by Winokur and Legler (1975).
Podocnemis sextuberculata	0	0					Inferred absence of MGs in the entire Podocnemididae family based on 13 specimens checked by Winokur and Legler (1975).
Podocnemis unifilis	0	0					Inferred absence of MGs in the entire Podocnemididae family based on 13 specimens checked by Winokur and Legler (1975).
Podocnemis vogli	0	0					Inferred absence of MGs in the entire Podocnemididae family based on 13 specimens checked by Winokur and Legler (1975).
Psammobates tentorius	1	0	(0, 0)	(0, 1)	(0, 2)	Museum specimens from a bucket "Psammobates oculifera / P. tentoria" but also individuals only Psammobates tentoria (see at the end)	Our survey
Pseudemydura umbrina	0	0					Inferred absence of MGs in the entire Chelidae family based on 52 specimens checked by Winokur and Legler (1975).
Pseudemys alabamensis	0	0					Inferred absence of MGs in all species of genus Pseudemys based on the assessment of Pseudemys taxa in Winokur and Legler (1975) and our study.
Pseudemys concinna	0	0	(0, 0)	(0, 2)	(0, 3)		Our survey
Pseudemys gorzugi	0	0					Inferred absence of MGs in all species of genus Pseudemys based on the assessment of Pseudemys taxa in Winokur and Legler (1975) and our study.
Pseudemys nelsoni	0	0					Inferred absence of MGs in all species of genus Pseudemys based on the assessment of Pseudemys taxa in Winokur and Legler (1975) and our study.
Pseudemys peninsularis	0	0					Inferred absence of MGs in all species of genus Pseudemys based on the assessment of Pseudemys taxa in Winokur and Legler (1975) and our study.
Pseudemys rubriventris	0	0					Inferred absence of MGs in all species of genus Pseudemys based on the assessment of Pseudemys taxa in Winokur and Legler (1975) and our study.
Pseudemys texana	0	0					Winokur and Legler (1975)
Pyxis arachnoides	1	0					Winokur and Legler (1975)
Pyxis planicauda	1	0					Inferred absence of MGs in all species of genus Pyxis based on the assessment of Pyxis taxa in Winokur and Legler (1975).
Rafetus euphraticus	0	0					Inferred absence of MGs in the entire Trionychidae family based on 27 specimens checked by Winokur and Legler (1975).
Rafetus swinhoei	0	0					Inferred absence of MGs in the entire Trionychidae family based on 27 specimens checked by Winokur and Legler (1975).
Rheodytes leukops	0	0					Inferred absence of MGs in the entire Chelidae family based on 52 specimens checked by Winokur and Legler (1975).
Rhinemys rufipes	0	0					Inferred absence of MGs in the entire Chelidae family based on 52 specimens checked by Winokur and Legler (1975).
Rhinoclemmys annulata	0	1	(0, 1)	(1, 2)	(3, 8)	Invaginations difficult to see, you need binocular. Very reduced and keritinized invaginations.	Winokur and Legler (1975); Our survey
Rhinoclemmys areolata	0	0	(0, 4)	(0, 1)	(0, 2)		Winokur and Legler (1975); Our survey
Rhinoclemmys diademata	0	1	(1, 5)	(0, 3)	(1, 5)	Small opennings, very reduced.	Our survey
Rhinoclemmys funerea	0	1	(0, 1)	(0, 0)	(0, 3)	Mostly juveniles checked	Winokur and Legler (1975); Our survey. Previously the authors report the presence of MGs. However we did not find any evidence of MGs (but few specimens were checked). Therefore we scored as present.
Rhinoclemmys melanosterna	0	0	(0, 1)	(0, 2)	(0, 0)		Our survey
Rhinoclemmys nasuta	0	1	(1, 1)	(0, 1)	(0, 0)	Glands almost indistinguible, like small keratinized invaginations. Vestigial glands very likely for the species	Our survey
Rhinoclemmys pulcherrima	1	0	(0, 9)	(0, 11)	(0, 1)		Winokur and Legler (1975); Our survey.
Rhinoclemmys punctularia	0	1	(2, 2)	(4, 8)	(0, 1)	Very small glands. In 1 specimen, MGs were more clearly visible.	Winokur and Legler (1975); Our survey. No MGs were found in previous study, but we found evidence for the glands - but these were small
Rhinoclemmys rubida	1	0	(0, 4)	(0, 8)	(0, 5)		Winokur and Legler (1975); Our survey.
Sacalia bealei	0	1	(4, 4)	(4, 7)	(0, 0)		Winokur and Legler (1975); Our survey.
Sacalia quadriocellata	0	1	(6, 9)	(3, 4)	(0, 0)		Our survey
Siebenrockiella crassicollis	0	1	(12, 12)	(8, 10)	(0, 0)	Prominent MGs. Secretions (yellow plugs) are visible in some males	Winokur and Legler (1975); Our survey.
Siebenrockiella leytensis	1	1	(2, 2)	(1, 1)	(0, 0)	Smaller MGs than S. crassicollis	Our survey
Staurotypus salvinii	0	0					Inferred absence of MGs in the entire Kinosternidae family based on 210 specimens checked by Winokur and Legler (1975).
Staurotypus triporcatus	0	0					Inferred absence of MGs in the entire Kinosternidae family based on 210 specimens checked by Winokur and Legler (1975).
Sternotherus carinatus	0	0					Inferred absence of MGs in the entire Kinosternidae family based on 210 specimens checked by Winokur and Legler (1975).
Sternotherus depressus	0	0					Inferred absence of MGs in the entire Kinosternidae family based on 210 specimens checked by Winokur and Legler (1975).
Sternotherus minor	0	0					Inferred absence of MGs in the entire Kinosternidae family based on 210 specimens checked by Winokur and Legler (1975).
Sternotherus odoratus	0	0					Inferred absence of MGs in the entire Kinosternidae family based on 210 specimens checked by Winokur and Legler (1975).
Stigmochelys pardalis	1	0					Winokur and Legler (1975)
Terrapene carolina	1	0	(0, 1)	(0, 1)	(0, 6)	Subspecies checked in Terrapene carolina triunguis	Winokur and Legler (1975); Our survey
Terrapene coahuila	0	0					Winokur and Legler (1975)
Terrapene nelsoni	1	0					Inferred absence of MGs in all species of genus Terrapene based on the assessment of Terrapene taxa in Winokur and Legler (1975).
Terrapene ornata	1	0					Winokur and Legler (1975)
Testudo graeca	1	0					Winokur and Legler (1975)
Testudo hermanni	1	0					Winokur and Legler (1975)
Testudo horsfieldii	1	0					Inferred absence of MGs in all species of genus Testudo based on the assessment of Testudo taxa in Winokur and Legler (1975) and our study.
Testudo kleinmanni	1	0					Inferred absence of MGs in all species of genus Testudo based on the assessment of Testudo taxa in Winokur and Legler (1975) and our study.
Testudo marginata	1	0	(0, 3)	(0, 0)	(0, 3)		Our survey
Trachemys adiutrix	0	0				The name should be Trachemys dorbigni adiutrix	Inferred absence of MGs in all species of genus Trachemys based on the assessment of Trachemys taxa in Winokur and Legler (1975) and our study.
Trachemys callirostris	0	0					Inferred absence of MGs in all species of genus Trachemys based on the assessment of Trachemys taxa in Winokur and Legler (1975) and our study.
Trachemys decorata	0	0					Inferred absence of MGs in all species of genus Trachemys based on the assessment of Trachemys taxa in Winokur and Legler (1975) and our study.
Trachemys decussata	0	0					Inferred absence of MGs in all species of genus Trachemys based on the assessment of Trachemys taxa in Winokur and Legler (1975) and our study.
Trachemys dorbigni	0	0				The name should be Trachemys dorbigni dorbigni	Inferred absence of MGs in all species of genus Trachemys based on the assessment of Trachemys taxa in Winokur and Legler (1975) and our study.
Trachemys emolli	0	0					Inferred absence of MGs in all species of genus Trachemys based on the assessment of Trachemys taxa in Winokur and Legler (1975) and our study.
Trachemys gaigeae	0	0					Inferred absence of MGs in all species of genus Trachemys based on the assessment of Trachemys taxa in Winokur and Legler (1975) and our study.
Trachemys ornata	0	0					Inferred absence of MGs in all species of genus Trachemys based on the assessment of Trachemys taxa in Winokur and Legler (1975) and our study.
Trachemys scripta	0	0					Winolur and Legler (1975)
Trachemys stejnegeri	0	0					Inferred absence of MGs in all species of genus Trachemys based on the assessment of Trachemys taxa in Winokur and Legler (1975) and our study.
Trachemys taylori	0	0					Inferred absence of MGs in all species of genus Trachemys based on the assessment of Trachemys taxa in Winokur and Legler (1975) and our study.
Trachemys terrapen	0	0					Inferred absence of MGs in all species of genus Trachemys based on the assessment of Trachemys taxa in Winokur and Legler (1975) and our study.
Trachemys venusta	0	0	(0, 4)	(0, 4)	(0, 0)		Winokur and Legler (1975); Our survey. Originally referred as Pseudemys scripta callirostris and Trachemys ornata callirostris.
Trachemys yaquia	0	0					Inferred absence of MGs in all species of genus Trachemys based on the assessment of Trachemys taxa in Winokur and Legler (1975) and our study.
Trionyx triunguis	0	0					Inferred absence of MGs in the entire Trionychidae family based on 27 specimens checked by Winokur and Legler (1975).
Vijayachelys silvatica	1	NA					NA
Species not included in the phylogenetic tree of Pereira et al. (2017). Some of these species were included in the analysis using the Thomson et al. (2021) phylogeny as these were present in the timetree (see Supplementary Figure 5)
Cyclemys pulchristiata	0	1	(2, 3)	(5, 5)	(0, 1)	Included in extra analysis with Thomson et al. (2021) timetree	Our survey
Cyclemys enigmatica			(3, 4)	(1, 1)	(3, 3)		Our survey
Psammobates oculifer	1	0	(0, 9)	(0, 3)	(0, 0)	Included in extra analysis with Thomson et al. (2021) timetree. Specimens checked were classified as Psammobates oculifer / P. tentorius from the same bucket.	Our survey; Winokur and Legler (1975)
Mauremys megalocephala			(0, 2)	(2, 7)	(0, 0)	Very small. One of the two specimens has two very small invaginations. Vestigial gland	Our survey
Malayemys macrocephala			(0, 1)	(4, 5)	(3, 3)	MGs are small but distinct and larger than M. subtrijuga.	Our survey
