# Supplementary material for: Evolutionary history of mental glands in turtles reveals a single origin in an aquatic ancestor and recurrent losses independent of macrohabitat
Source: Sci Rep. 2021 May 17;11:10396. doi: 10.1038/s41598-021-89520-w (PMC8129087; doi:10.1038/s41598-021-89520-w)
Supplement: Supplementary file 3 — Supplementary Information 3. [file 41598_2021_89520_MOESM3_ESM.xlsx]

## Sheet: Table S2
Table S2. Evolutionary models used for ancestral state inference of mental gland status in chelonians. Tables provide transition rates between states (0=MG absent; 1=MG present). Negative log-likelihoods and the Akaike information criterion corrected for small sample size are also shown.
Model ER. Equal rates model.
gland	0	1
0	.	0.00226779		AICc	147.766
1	0.00226779	.		logLik	-72.8759
Model ARD. All rates different.
gland	0	1		AICc	123.813
0	.	0.000313199		logLik	-59.8856
1	0.0101999	.
IO model. Enforced independent origins of mental gland by fixing mrca of Testudinoidea to gland absent.
gland	0	1		AICc	132.072
0	.	0.000998257		logLik	-64.0154
1	0.00884368	.
ER/ER model. Hidden Markov model with two matrices, each with equal rates. Rate category transitions allowed to differ.
gland, rate	0, R1	1, R1	0, R2	1, R2		AICc	125.234
0, R1	.	1e-09	0.000482897	.		logLik	-58.5473
1, R1	1e-09	.	.	0.000482897
0, R2	0.00916327	.	.	0.0130728
1, R2	.	0.00916327	0.0130728	.
ARD/ARD model. Hidden Markov model with two matrices, each with all rates different. Rate category transitions allowed to differ.
gland, rate	0, R1	1, R1	0, R2	1, R2		AICc	123.256
0, R1	.	1e-09	1e-09	.		logLik	-55.4808
1, R1	0.0446389	.	.	1e-09
0, R2	0.0137752	.	.	0.13623
1, R2	.	0.0137752	0.00299047	.
ER/ARD model. Hidden Markov model with two matrices, one with equal rates, the second with all rates different. Rate category transitions allowed to differ.
gland, rate	0, R1	1, R1	0, R2	1, R2		AICc	123.213
0, R1	.	0.0017828	0.0117459	.		logLik	-56.5015
1, R1	0.0017828	.	.	0.011746
0, R2	1e-09	.	.	1e-09
1, R2	.	1e-09	0.0400691	.

## Sheet: Table S3
Table S3. The fit of alternative models of mental gland (MG) evolution in turtles, based on an alternative phylogenetic hypothesis (Thomson et al. 2021). Akaike scores and weights derived from the log likelihoods of the models. N par. indicates the number of estimated transition parameters. N origins refers to the number of independent origins of MGs or terrestriality inferred by the models. ER -…
Model	-ln L	AICc	ΔAICc	N par.	N origins
Mental Glands
ARD/ARD	-52.991	118.29	0	6	1
ER/ARD	-54.168	118.55	0.26	5	1
ER/ER	-56.362	120.87	2.58	4	2 (1)*
ARD	-58.571	121.18	2.89	2	2 (1)*
IO	-62.247	128.54	10.25	2	≥3*
ER	-70.6628	143.34	25.05	1	≥5*
Macrohabitat
ER/ER	-52.0488	112.24	0	4	≥12
ER/ARD	-51.0708	112.36	0.12	5	≥12
ARD/ARD	-51.0708	114.45	2.21	6	≥12
ARD	-64.5343	133.11	20.87		1
ER	-74.5618	151.14	38.9	1	≥12
* These models indicate an additional (apart from the origin in the Testudinoidea ancestor) independent origin of mental glands in Batagur baska, a scenario we deem as highly unlikely

## Sheet: Table S4
Table S4. Evolutionary models used for ancestral state inference of macrohabitat in chelonians. Tables provide transition rates between states (0=aquatic; 1=terrestrial). Negative log-likelihoods and the Akaike information criterion corrected for small sample size are also shown.
Model ER. Equal rates.
habitat	0	1
0	.	0.00222608		AICc	148.496
1	0.00222608	.		logLik	-73.2412
Model ARD. All rates different.
habitat	0	1		AICc	137.69
0	.	0.000237757		logLik	-66.8244
1	0.0109527	.
ER/ER model. Hidden Markov model with two matrices, each with equal rates. Rate category transitions allowed to differ.
habitat, rate	0, R1	1, R1	0, R2	1, R2		AICc	112.819
0, R1	.	1e-09	0.00037674	.		logLik	-52.3397
1, R1	1e-09	.	.	0.00037674
0, R2	0.0169412	.	.	0.0413274
1, R2	.	0.0169412	0.0413274	.
ARD/ARD model. Hidden Markov model with two matrices, each with all rates different. Rate category transitions allowed to differ.
habitat, rate	0, R1	1, R1	0, R2	1, R2
0, R1	.	0.0354976	0.0164827	.		AICc	115.581
1, R1	0.0564966	.	.	0.0164827		logLik	-51.6432
0, R2	0.000304639	.	.	1e-09
1, R2	.	0.000304639	1e-09	.
ER/ARD model. Hidden Markov model with two matrices, one with equal rates, the second with all rates different. Rate category transitions allowed to differ.
habitat, rate	0, R1	1, R1	0, R2	1, R2		AICc	114.889
0, R1	.	0.0413231	0.0169407	.		logLik	-52.3397
1, R1	0.0413231	.	.	0.0169407
0, R2	0.000376718	.	.	1e-09
1, R2	.	0.000376718	1e-09	.

## Sheet: Table S5
Table S5. Evolutionary models used for correlating macrohabitat (aquatic, terrestrial) and mental gland status (absent, present) in chelonians. Estimated transition rates, negative log-likelihoods and the Akaike information criterion corrected for small sample size are shown.
Model ER. Equal rates model.
habitat/gland	(0,0)	(0,1)	(1,0)	(1,1)
(0,0)	.	0.00224673	0.00224673	.		AICc	294.251
(0,1)	0.00224673	.	.	0.00224673		logLik	-146.118
(1,0)	0.00224673	.	.	0.00224673
(1,1)	.	0.00224673	0.00224673	.
Model ARD. Correlated evolution (all rates different).
habitat/gland	(0,0)	(0,1)	(1,0)	(1,1)
(0,0)	.	0.000400927	1e-09	.		AICc	237.678
(0,1)	0.00468182	.	.	0.0128887		logLik	-110.585
(1,0)	0.00220765	.	.	1e-09
(1,1)	.	0.0121802	0.0232827	.
Model IND. Independent evolution.
habitat/gland	(0,0)	(0,1)	(1,0)	(1,1)
(0,0)	.	0.00031318	0.000237785	.		AICc	261.559
(0,1)	0.0102	.	.	0.000237785		logLik	-126.71
(1,0)	0.0109529	.	.	0.00031318
(1,1)	.	0.010953	0.0102	.
Model ARD_loss. Modified ARD model by setting Q1=Q6 to test whether gland loss depends upon a change in macrohabitat.
habitat/gland	(0,0)	(0,1)	(1,0)	(1,1)
(0,0)	.	0.000399685	1e-09	.		AICc	240.555
(0,1)	0.0104657	.	.	0.0166734		logLik	-113.081
(1,0)	0.00113615	.	.	1e-09
(1,1)	.	0.0297452	0.0104657	.
Model ER/ER. Generalized hidden Markov process with two equal rate (ER) transition matrices (R1, R2)
habitat/gland/rate matrix	(0, 0, R1)	(0, 1, R1)	(1, 0, R1)	(1, 1, R1)	(0, 0, R2)	(0, 1, R2)	(1, 0, R2)	(1, 1, R2)
(0, 0, R1)	.	0.0157516	0.0157516	.	0.0107143	.	.	.
(0, 1, R1)	0.0157516	.	.	0.0157516	.	0.0107143	.	.		AICc	221.678
(1, 0, R1)	0.0157516	.	.	0.0157516	.	.	0.0107143	.		logLik	-106.769
(1, 1, R1)	.	0.0157516	0.0157516	.	.	.	.	0.0107143
(0, 0, R2)	0.000363224	.	.	.	.	1e-09	1e-09	.
(0, 1, R2)	.	0.000363224	.	.	1e-09	.	.	1e-09
(1, 0, R2)	.	.	0.000363224	.	1e-09	.	.	1e-09
(1, 1, R2)	.	.	.	0.000363224	.	1e-09	1e-09	.
Model ER/ARD. Generalized hidden Markov process with one equal rate (ER) and one all rates different (ARD) transition matrices (R1, R2)
habitat/gland/rate matrix	(0, 0, R1)	(0, 1, R1)	(1, 0, R1)	(1, 1, R1)	(0, 0, R2)	(0, 1, R2)	(1, 0, R2)	(1, 1, R2)
(0, 0, R1)	.	1e-09	1e-09	.	0.00288863	.	.	.
(0, 1, R1)	1e-09	.	.	1e-09	.	0.00288863	.	.		AICc	229.368
(1, 0, R1)	1e-09	.	.	1e-09	.	.	0.00288863	.		logLik	-104.292
(1, 1, R1)	.	1e-09	1e-09	.	.	.	.	0.00288863
(0, 0, R2)	0.00288863	.	.	.	.	0.000813874	1e-09	.
(0, 1, R2)	.	0.00288863	.	.	0.00386921	.	.	0.0207244
(1, 0, R2)	.	.	0.00288863	.	0.0131293	.	.	0.0285737
(1, 1, R2)	.	.	.	0.00288863	.	0.0621753	0.0568483	.

## Sheet: Table S6
Table S6. Evolutionary models used for correlating macrohabitat (aquatic, terrestrial) and mental gland status (absent, present) in Testudinoidea. Estimated transition rates, negative log-likelihoods and the Akaike information criterion corrected for small sample size are shown.
Model ER. Equal rates model.
habitat/gland	(0,0)	(0,1)	(1,0)	(1,1)
(0,0)	NA	0.00586773	0.00586773	NA		AICc	215.464
(0,1)	0.00586773	NA	NA	0.00586773		logLik	106.719
(1,0)	0.00586773	NA	NA	0.00586773
(1,1)	NA	0.00586773	0.00586773	NA
Model ARD. correlated evolution (all rates different).
habitat/gland	(0,0)	(0,1)	(1,0)	(1,1)
(0,0)	NA	0.00743456	0.00912744	NA		AICc	204.773
(0,1)	0.00582492	NA	NA	0.00931157		logLik	-93.8793
(1,0)	1e-09	NA	NA	1e-09
(1,1)	NA	0.00333292	0.0165883	NA
Model IND. Independent evolution.
habitat/gland	(0,0)	(0,1)	(1,0)	(1,1)
(0,0)	NA	0.00219771	0.00906425	NA		AICc	206.115
(0,1)	0.00847409	NA	NA	0.00906425		logLik	-98.9206
(1,0)	1.00024e-09	NA	NA	0.00219771
(1,1)	NA	1.00024e-09	0.00847409	NA
Model ARD_loss. Modified ARD model by setting Q1=Q6 to test whether gland loss depends upon a change in macrohabitat.
habitat/gland	(0,0)	(0,1)	(1,0)	(1,1)
(0,0)	NA	0.00872173	0.0112014	NA		AICc	203.886
(0,1)	0.00849891	NA	NA	0.008432		logLik	-94.5514
(1,0)	1e-09	NA	NA	1e-09
(1,1)	NA	0.00571602	0.00849891	NA

## Sheet: Table S7
Table S7. The fit of alternative models of the joint evolution of mental glands (absent/present) and macrohabitat (aquatic/terrestrial) in all chelonians, based on an alternative phylogenetic hypothesis (Thomson et al. 2021). Akaike scores and weights derived from the log-likelihoods of the models. N par. indicates the number of estimated transition rates. ARD - distinct rates for all transitions…
Model	-ln L	AICc	ΔAICc	N par.
ER/ER	-102.4	212.944	0	4
ER/ARD	-101.119	223.047	10.11	10
ARD	-109.036	234.598	21.66	8
ARDloss	-110.805	236.018	23.08	7
IND	-123.106	254.355	41.42	4
ER	-145.226	292.466	79.53	1
